# Supplementary material for: Relaxed sequence constraints favor mutational freedom in idiosyncratic metazoan mitochondrial tRNAs
Source: Nat Commun. 2020 Feb 20;11:969. doi: 10.1038/s41467-020-14725-y (PMC7033119; doi:10.1038/s41467-020-14725-y)
Supplement: Supplementary file 4 — Source Data [file 41467_2020_14725_MOESM4_ESM.xlsx]

## Sheet: Figure 1a (top)
Figure 1a (top)	Data for mean lengths of tRNAs from indicated phylogenetic groups.
	Group	mt tRNA-Ala	mt tRNA-Arg	mt tRNA-Asn	mt tRNA-Asp	mt tRNA-Cys	mt tRNA-Gln	mt tRNA-Glu	mt tRNA-Gly	mt tRNA-His	mt tRNA-Ile	mt tRNA-Leu(UAA)	mt tRNA-Leu(UAG)	mt tRNA-Lys	mt tRNA-Met	mt tRNA-Phe	mt tRNA-Pro	mt tRNA-Ser(GCU)	mt tRNA-Ser(UGA)	mt tRNA-Thr	mt tRNA-Trp	mt tRNA-Tyr	mt tRNA-Val	ct tRNA-Ala(UGC)	ct tRNA-Arg(UCG)	ct tRNA-Asn(GUU)	ct tRNA-Asp(GUC)	ct tRNA-Cys(GCA)	ct tRNA-Gln(UUG)	ct tRNA-Glu(UUC)	ct tRNA-Gly(UCC)	ct tRNA-His(GUG)	ct tRNA-Ile(GAU)	ct tRNA-Leu(UAG)	ct tRNA-Leu(UAA)	ct tRNA-Lys(UUU)	ct tRNA-Met(CAU)	ct tRNA-Phe(GAA)	ct tRNA-Pro(UGG)	ct tRNA-Ser(GCU)	ct tRNA-Ser(UGA)	ct tRNA-Thr(UGU)	ct tRNA-Trp(UCA)	ct tRNA-Tyr(GUA)	ct tRNA-Val(UAC)
Alphaproteobacteria	1																							73	73.9	72.3	74	71.5	72.3	72.1	71	73.9	74	81.2	83.1	73	73.8	73	74	88.7	87.1	72.6	73	85.1	73.1
Gammaproteobacteria	2																							73	74	73.6	74	71	73.6	72.9	72.1	73.1	74	82.1	83.8	73	73.7	73	74	89.8	85.7	73	73	84.7	72.9
Firmicutes	3																							73	73.9	72.7	74	71.2	72.7	72	71.5	73.9	74	81.8	85.9	73	74	73	74	88.2	89.4	73	73	83.2	73
Actinobacteria	4																							73.1	72	72.8	73.5	71	72.9	72.9	71	73.1	74	82.4	76.3	73	73.8	73.5	74	89.4	85.7	72.9	73	82.5	72.9
Euryarchaeota	5																							73	73.9	73	74.05	73.8	73	74.9	73.8	73.3	74.6	84.7	84.6	74.2	74.7	73.8	74.5	84.2	84.6	74.2	73.9	74.4	73.7
Crenarchaeota	6																							73.4	75	73.6	73.8	74.05	73.6	75	74.05	74.1	74.2	84.8	84.5	74.5	74.2	74.05	75.6	85	84.8	74.5	73.7	74.4	74.9
Unicellular eukaryotes	7	72.9	73.3	72.6	73.14	71.8	72.2	72.4	71.75	73.7	73.3	81.4	82.3	73	74	72.7	73.3	85.8	84.6	72.2	72	82.7	72.6	73	72.5	74	72	72	73.3	72.5	72	71.3		84.7	84.7	73	73.3	73	72	84.2	81.6	72	72	84	73
Viridiplantae	8	73		72.5	74	71.2	72	72.5	71	73.1	73.9	83.2	81.1	73	73.3	73.8	74	88	85.4	73	72.9	83.4	72.8	73	74	73.3	72.2	72	74	72.1	72	72	74	83.2	80	72.5	73.8	73	72	82	82	72.3	72	80.1	73.1
Fungi	9	72.2	72.8	71.8	72	71.7	73	71.9	71.8	71.3	72.2	79.9	82.5	72	72.4	72.14	73.3	82.8	84.6	73	71.8	84.6	72.3	73	72.5	73.7	72	72	73.7	72	71.6	72	74	82.2	83.8	73.9	73.1	72.8	72	81.5	82	72.2	72	74	73.7
Porifera	10	73.2	71.3	71.7	72	71.95	72.5	71.4	71.6	72.3	72.8	72.3	79.2	73	71.9	72.8	72.6	84.7	82.1	73.2	71	76.1	72.6
Placozoa	11	72	71	73	73	72	72	71	71	71	73	74	81	73	71	72	71	92	91	74	71	80	71
Ecdysozoa	13	61.8333	61.5667	63	62.9667	61.5333	64.1667	63.3333	61.8333	61.7667	64.2	63.2	62.8667	67.2	65.2	62.9333	62.2	62.1	63.3	62.2667	64.3	62.4333	65	72	73	74	72.6	72	73.5	72	72	72	74	80.85	84	72.8	72.8	73	72	81.95	82	72.05	72	87.05	73
Lophotrochozoa	12	65.7	64.9	66.2	66.2	65.9	66.4	69	64.7	64.7	66.2	65.6	66.9	67.4	66.7	66.2	66.2	67	64.3	65.9	67	64.3	66.7	72.4	73	73	72	72	74	72	71.5	72	74	82	83.2	73	73	73	72	81.9	82	72.9	73	87.1	73
Echinodermata	14	69	68.8	72	69.6	66.6	71.2	68.3	68.5	68.8	71.5	71	71.6	70	71	72.1	68.6	67.8	70.5	70.7	69	69.5	70.1	72	73	74	72	72	74	72	72	72	73	82.8	80.3	73	73		72	82.1	82	72.2	72	89	73
Cephalochordata	15	63	63.8	67	67.7	55.7	69	64.3	66.25	65.5	65.3	66.5	70	64	67	64.3	64.3	66	71	68.5	67	66	67	72	73	74	71.9	72	72	72	72	72.3	71	81.5	83	73	73	73	72	82	82	73		87.5	73
Tunicata	16	63	67	66.5	68	56.5	67.5	69	69	66	67	67.5	67.5	68	66	67	69.8	57	64	65.5	65.5	66.5	64.5	72	73	74	72.1	72	72	72	72.1	72	73	82	83.5	73.1	73.3	73	72	82	82.1	73	72	89.8	73
Agnatha	17	67	65.5	67.5	67.3	66	71	69	67	66.8	68	71.5	74.3	65.8	68.2	67.8	65.8	64.8	71.5	70	66.25	68.5	70.5	72	73	74	72	72	74	72	72	72		82	82.4	73	73	73	72	82	82	73	72	88.4	73
Chondrichthyes	18	69	69.8	73.1	70	66.1	71.9	69.8	68	69	69.7	72	74.8	73.4	69.2	69.3	69	67.6	71.1	72.1	69.8	69.8	71.9		73	74	72	72	74	72	72	72		82.3	81.4	72.8	73	73	72	81.6	82	73	72	92.3	73.5
Actinopterygii	19	69	69.8333	72.9333	71.3	66.3333	71.3	68.9667	71.5667	69.0667	71.1	73	74.9333	74	69.3	68.6	70	68.7333	71.0333	72.5333	71.8333	70.4667	71.6667	72	73	74	72	72	74	72	72	72	74	82.4	83	73	73	73	72	82	82	73.5	72	87.5	73
Actinistia/Dipnoi	20	69	68.8	73	69.2	65.4	71	69.4	71.4	68.8	70	71.7	75	70	69.4	68.8	69	67.3	71	71.8	70.4	70.8	68.4	72	73	74	72	72	74	72	72	72	74	82	83	73	73	73	72	82	82	73	72	87.5	73
Amphibia	21	69	68.8	72.5	68.6	65.6	71.2	68.3	70	68.9	70.9	71.9	74.6	71.3	68.9	68.6	70.6	67.2	70.9	69	69.2	67.8	68.8	72	73	74.3	72.1	72	74	72	72	72		82	83.2	73	73	73	72	81.9	82	73.5	72	86	73
Reptilia	22	68.6	68.5333	73.1	70.225	64.7	70.9667	68.3667	68.035	68.7667	70.6	71.3667	74.6333	70.375	68.2667	67.55	70.15	64.7333	71.8	70.975	72.6667	69.3133	69.5333	72	73	74	72	72	73.975	72.05	72	72		82.1667	82.8333	72.9333	73	73	72	81.9667	82.05	73	72	90.1	73
Monotremata	23	67.3	69	73	68	63.7	72.3	69	69.3	69	69	70.3	75	66	69	71	66.5	59	71	69	68.3	65	66.7	72	72.9	74.3	72	72	74	72	72	72		81.6	85.2	73	73	73	72	82	82.4	73	72	92.7	73
Marsupialia	24	69.1	69	71.7	70	66.1	71	69	68.1	69	69	71	74		69	68	67.3	58.6	70	68.5	70.7	67.7	69	72	73	74.3	72	72	74	72	72	72		82	83	73	73	73	72	81.7	82	73	72	90.3	73
Cetartiodactyla	25	69	69.4	74.1	68	67.5	73.2	69	69	69	69	70.05	75	67.7	69.1	69.2	66.5	59.8	69	70.7	68.05	66.2	67	72	73.1	74.3	72	72	74	72.3	71.8	72	74	80.35	82.45	73	73.1	73	72	81.55	82	73.35	72	89.35	73
Carnivora	26	69	69	72.8	67.4	66.6	73.5	69	68.9	69	69.1	70	75	68	69.1	68.7	66.4	60.8	69	70	67.5	67.4	67	72	73.2	74	72	72	74	72	72	72		82	82.8	73	73	73	72	81.7	82	73.2	72	98.7	73
Perissodactyla	27	68	69.6	73	66.9	66.2	73	69	69.2	69	69	70	74.8	67.4	69	68.5	66	59.25	69	70	68.3		67	72	73	74	72	72	74	72	72	72		82	83	73	73	73	72	82	82	73.3	72	90.2	73
Glires	28	69	67.65	72.4	68.85	67.25	71.75	68.8	69.1	67.8	68.9	70.15	75	66.4	69	66.7	66.8	59.05	69	67.25	67.3	66.75	67.95	72	73	74	72	72	74	72	72	72	74	82.05	83	73	73	73	72	81.8	82	73.2	72	89.4	73
Primates	29	68.5333	66.5	73	68.7667	66.9333	72.4	69	68.1667	68.9667	69.1	70.7	75	66.7667	68.4	69.4	67.8333	59.4	69	68.0333	67.3667	65.7	68.5	72	73	74	72	72	74	72	72	72	74	82	83	73	73.1	73	72	82	82	73.2	72	90.5	73
Figure 1a (middle)	Data for sequence divergence in tRNAs from indicated phylogenetic groups relative to Alphaproteobacterial tRNAs.
	Group	mt tRNA-Ala	mt tRNA-Arg	mt tRNA-Asn	mt tRNA-Asp	mt tRNA-Cys	mt tRNA-Gln	mt tRNA-Glu	mt tRNA-Gly	mt tRNA-His	mt tRNA-Ile	mt tRNA-Leu(TAA)	mt tRNA-Lys	mt tRNA-Met	mt tRNA-Phe	mt tRNA-Pro	mt tRNA-Ser(TGA)	mt tRNA-Thr	mt tRNA-Trp	mt tRNA-Tyr	mt tRNA-Val	ct tRNA-Ala(UGC)	ct tRNA-Arg(UCG)	ct tRNA-Asn(GUU)	ct tRNA-Asp(GUC)	ct tRNA-Cys(GCA)	ct tRNA-Gln(UUG)	ct tRNA-Glu(UUC)	ct tRNA-Gly(UCC)	ct tRNA-His(GUG)	ct tRNA-Ile(GAU)	ct tRNA-Leu(TAA)	ct tRNA-Lys(UUU)	ct tRNA-Met(CAU)	ct tRNA-Phe(GAA)	ct tRNA-Pro(UGG)	ct tRNA-Ser(TGA)	ct tRNA-Thr(UGU)	ct tRNA-Trp(UCA)	ct tRNA-Tyr(GUA)	ct tRNA-Val(UAC)
Alphaproteobacteria	1
Gammaproteobacteria	2																					14.9267	36.1439	25.9556	21.4665	28.7824	22.4177	23.301	21.4665	32.4502	17.304	29.9597	28.2953	31.5456	21.4665	20.2703	26.7729	21.2121	22.8638	26.227	22.6102
Firmicutes	3																					14.6549	27.1777	19.0382	29.7952	31.1975	26.358	25.104	30.4709	31.7381	18.355	33.9817	23.6292	31.7811	30.4709	25.6969	35.1596	26.7434	27.6672	35.5158	28.2801
Actinobacteria	4																					25.0989	45.9695	23.4102	25.3816	37.4597	38.894	24.6879	23.4981	31.7694	25.733	40.3415	27.3255	30.7284	31.5352	22.7454	31.1519	23.5973	20.2009	33.2942	25.5879
Euryarchaeota	5																					29.238	38.2241	27.8664	40.7788	40.6081	43.9214	45.4924	40.6081	43.4205	25.2213	41.5351	26.7058	41.4468	40.6081	42.2274	38.539	44.9036	34.6804	49.0804	41.2979
Crenarchaeota	6																					34.2792	33.3446	27.1684	37.5856	38.1081	41.3707	44.2441	38.1081	34.8427	29.8667	39.0899	26.0426	34.8899	38.1081	38.61	37.6715	39.8072	44.6829	48.4276	45.5361
Unicellular eukaryotes	7	33.9697	42.6596	28.2589	29.5405	44.5652	34.2519	32.2831	37.6761	35.5405	27.5537	37.5903	31.061	41.0531	27.637	34.0615	31.213	38.8258	35.2434	35.5302	29.7766	31.2158	35.579	32.6602	33.7838	46.6072	41.3426	41.0541	36.9215	47.3355		42.7897	34.2466	40.6364	33.9515	46.7857	47.9908	30.6441	41.1233	42.0346	42.4229
Viridiplantae	8	26.661		22.8327	24.991	39.1772	26.1285	28.036	26.5705	40.4175	32.9076	37.7772	35.4521	38.185	26.669	26.4553	28.9323	37.6433	25.5969	30.6315	25.7427	29.5786	31.3008	36.9979	30.8108	39.3376	44.524	40.2219	35.9428	42.4759	33.0236	47.5043	34.9315	43.8766	35.0953	48.668	45.6618	27.815	42.2246	48.5311	50.011
Fungi	9	43.847	48.7805	45.8856	48.6486	53.9638	47.5337	42.6323	43.0785	50.6564	46.095	43.8558	41.2633	51.3309	42.2041	45.0035	42.9794	39.4162	43.1474	45.6851	41.96	31.4233	41.4534	35.949	39.7297	40.9818	47.214	40.3606	41.3716	47.1423	37.8378	43.4355	35.7534	45.5802	39.661	47.6834	43.5509	33.1607	42.3562	51.6249	41.6558
Porifera	10	36.5397	50.8107	45.2877	46.1461	48.9014	43.7037	41.6254	47.3692	42.975	41.99	43.9248	43.1872	49.595	36.1155	42.7079	40.2042	40.3571	44.3982	48.4027	36.4934
Placozoa	11	43.2078	55.6116	53.9683	41.982	43.6185	45.463	42.5208	39.0342	47.2973	44.1475	40.6051	34.7945	50.0527	37.182	46.4657	43.0212	43.2485	45.499	46.2752	53.8532
Ecdysozoa	13	61.1666	69.7754	65.3673	65.7532	61.8257	63.8231	63.2888	64.7167	63.4336	67.7279	66.298	61.4826	63.3484	57.257	63.1975	67.8867	61.0776	63.1095	62.7118	58.265	30.6005	33.4685	34.2468	39.4844	41.0991	49.2749	41.7476	38.1955	44.268	24.7044	48.5962	30.411	43.1084	33.2567	53.1996	43.1505	29.3964	46.187	44.1708	42.1059
Lophotrochozoa	12	60.8923	67.8472	62.2126	67.3079	63.7983	64.7222	59.6742	65.5066	64.5946	70.519	68.7468	61.7847	63.6319	58.4565	66.6468	68.4662	60.2879	64.0016	64.1619	62.5215	32.6647	34.4674	38.2738			49.2593	37.5867		45.9211		45.9077		44.4928			42.458			38.8989	44.414
Echinodermata	14	54.3203	63.5527	49.8321	54.6985	54.4287	53.6681	59.9586	61.8016	57.6507	55.2202	59.4941	60.6814	61.3879	46.8072	57.6811	55.779	55.3635	57.9708	59.4894	55.3088	29.4887	34.556	39.1347	39.0745	41.1324	49.4227	43.1345	40.0968	46.9503	38.8091	48.9334	26.0274	45.5234		54.7297	41.7418	29.3703	44.2761	37.3218	48.1905
Cephalochordata	15	59.8744	65.7649	53.4474	63.4234	69.3548	57.9398	65.6015	63.9085	61.9691	69.4731	64.3072	62.3516	54.6541	63.3855	60.6913	60.2673	56.409	55.3082	60.745	58.9375	30.137	33.6942	38.7275	40.6757	41.2587	51.3889	43.1345	36.6197	45.4668	39.1892	47.852	28.7671	43.0894	31.5068	52.7027	43.7428	28.0992		42.8875	43.9124
Tunicata	16	69.4635	65.8443	69.7421	67.5676	68.0224	65.6481	60.8726	62.8773	65.5405	69.3928	67.1222	61.1416	65.2778	62.6712	63.368	76.0538	64.6282	62.5245	69.1584	71.6826	28.7671	35.0796	38.3126	39.0541	41.2587	51.3889	37.5867	42.3944	47.226	43.2432	45.8893	31.6438	45.393	30.137	54.0541	44.7761	29.4766	46.5753	41.0828	48.1988
Agnatha	17	55.118	67.7834	58.9782	69.6171	56.849	51.4583	64.1868	66.5493	60.6226	65.1218	61.8618	58.0365	62.7672	60.1566	61.159	54.2603	56.3112	59.9804	59.3855	54.674	30.274	30.3434	39.2556	41.6437	40.7316	50.2503	38.9736	35.8903	47.0434		47.2752	26.0274	45.6166	31.8815	54.2299	44.0452	31.6522	45.4403	38.8146	49.9565
Chondrichthyes	18	54.5155	62.8706	55.1433	56.6767	51.9557	48.7294	59.1325	60.2616	56.8747	58.0618	55.6109	54.3683	57.3472	53.9161	51.0742	57.7515	50.624	54.1444	54.2585	52.551	33.0622	33.6919	38.825	41.5356	42.1194	50.1852	38.9736	37.0486	47.1401		45.7873	33.1507	45.7134	32.5901	42.6047	43.8556	34.8393	48.2524	42.7794	45.4628
Actinopterygii	19	49.7248	60.7591	48.7021	54.0301	51.0972	48.7806	61.4961	59.1543	57.1938	54.6046	54.5087	53.8339	56.4424	53.5793	49.765	52.7977	39.9674	47.9268	57.3435	47.496	25.6665	37.1331	40.0267	42.9065	41.835	50.5236	38.9736	37.1227	47.3272	35.2759	43.8848	27.3973	45.9008	31.5235	54.7983	41.3851	37.4943	46.3813	35.3996	47.758
Actinistia/Dipnoi	20	49.1781	64.1062	49.3452	58.991	56.69	48.6296	60.8627	58.5473	54.3243	57.4932	53.3265	52.7489	57.5053	53.1311	50.8732	53.2393	48.7671	53.5616	54.9617	55.5495	26.1606	33.2592	38.2807	40.5293	43.6339	50.037	38.9736	37.1227	47.1293		44.8169	27.3973	45.7027	32.2144	53.7452	41.8293	31.359	46.2557	35.8103	41.3589
Amphibia	21	50.9527	61.8895	48.5921	60.0358	53.9917	51.2895	61.708	57.1831	60.1056	57.7804	53.6733	51.7137	58.7811	54.2326	53.9709	55.2482	50.8035	51.9391	60.089	55.7281	27.8824	33.625	39.2946	39.6727	42.2415	49.6667	38.9736	37.2133	47.1516	32.3057	44.6509	26.0274	45.725	31.3083	54.2471	40.389	35.1045	46.0464	32.8862	43.2631
Reptilia	22	51.8539	63.4299	50.094	61.3936	58.1031	51.6908	61.2041	59.5784	60.1085	57.5634	55.3556	54.7511	58.4473	53.3546	55.7198	58.6508	53.7027	54.1526	57.4107	60.537	26.7645	34.4332	37.6531	40.236	42.6206	50.7697	38.2802	37.9276	47.5244		44.4503	27.9452	46.0983	33.1996	54.1828	42.3384	31.5657	46.344	39.4127	41.6819
Monotremata	23	54.5548	66.0001	54.4312	62.1321	53.5453	50.8179	62.3071	61.214	56.2098	60.5125	61.177	59.7869	58.2831	49.8369	54.7297	61.1558	58.2518	59.7326	59.8892	62.1371	26.8836	38.1186	38.1235	40.1602	40.9599	49.7222	38.9736	37.1227	47.1293		45.9339	26.0274	45.7027	32.109	54.6332	38.9864	31.5243	44.8493	39.1265	42.5343
Marsupialia	24	59.9509	62.7767	51.3872	64.2538	55.5928	47.2303	62.2082	62.3428	56.5593	60.8527	61.8771		57.7229	52.6121	56.3514	56.9318	57.6619	50.194	62.3013	53.6628	28.4817	33.4257	38.1817	40.9221	43.7926	49.3603	38.9736	38.9671	47.2055		43.8284	26.0274	45.7789	31.8134	54.0678	39.8788	31.6804	45.8447	36.9793	41.2221
Cetartiodactyla	25	54.0412	63.0997	51.3954	59.8496	49.8524	49.8785	60.4268	58.994	60.2467	61.8158	56.6214	58.145	57.3253	52.5636	53.2134	59.2448	57.2074	51.8295	56.6748	54.8435	25.9787	35.5403	37.9418	40.6292	41.8565	48.6111	40.4993	38.0086	47.1241	36.402	44.8543	27.3973	45.6297	32.1488	54.2632	40.21	33.7847	45.5915	35.9213	45.6158
Carnivora	26	51.0461	62.1428	47.7183	63.8586	50.1008	49.7786	57.3699	58.9751	61.9782	61.1793	57.7666	56.0317	57.5903	54.49	52.1264	59.9765	57.4364	54.2992	54.997	55.1415	26.1141	33.3551	37.9626	40.3057	42.378	49.3765	37.5867	37.3504	47.1167		43.5706	26.0274	45.69	31.9319	53.9707	39.6659	32.7949	45.3196	46.4109	42.7013
Perissodactyla	27	52.0619	62.9521	51.6617	63.277	48.4572	48.7731	57.3605	62.7213	61.3538	60.9618	58.2588	54.863	59.8718	54.4154	55.2885	60.2263	56.5925	53.3562	56.0073	54.902	26.1166	33.7908	37.9257	40.3041	42.3684	48.6214	37.5867	37.1227	47.1293		43.4416	27.3973	45.7027	31.8688	54.0265	39.7336	33.1562	45.449	36.7388	42.8672
Glires	28	48.6952	62.9637	49.0873	62.8279	53.9267	48.5602	62.226	59.5835	61.361	61.6345	57.2605	56.3032	56.6308	55.0718	52.8233	58.6994	57.0724	55.0431	53.8457	55.1017	26.0362	33.4739	38.167	40.2799	42.6648	48.6214	37.5867	37.1791	47.1394	40.1745	43.763	27.3973	45.7128	32.0484	53.9732	39.9971	32.6724	45.449	36.1332	41.8137
Primates	29	54.2753	62.2364	52.0435	64.6456	51.0918	49.1299	60.27	64.5744	60.4258	62.539	57.7961	57.2084	57.8647	51.6739	52.5699	57.5707	55.0766	57.4149	56.3045	55.8075	25.9946	33.5093	38.1063	40.3584	42.7719	48.6214	37.5867	37.1227	47.1012	38.239	43.4262	27.3973	45.539	31.6225	54.0265	40.3134	32.6835	45.449	37.5934	42.8126

## Sheet: Figure S1a
Figure S1a	Relative AU content in mitochondrial and cytoplasmic tRNAs.
		Mitochondrial tRNA				Cytoplasmic tRNA
		tRNAs		mt tRNA-Ala	mt tRNA-Ser(UGA)	tRNAs		ct tRNA-Ala(UGC)	ct tRNA-Ser(UGA)
	Group	A/U [%]	SD			A/U [%]	SD
Alphaproteobacteria	1					40.6907	4.70114	35.3	41.9809
Gammaproteobacteria	2					41.985	4.70157	36.8	41.4946
Firmicutes	3					42.5558	5.26429	36.1605	42
Actinobacteria	4					38.9965	4.86882	41.7	38.2184
Euryarchaeota	5					36.4617	4.91113	34.2628	25.7769
Crenarchaeota	6					30.0973	3.38956	30.6	32.7746
Unicellular eukaryotes	7	56.0134	6.5959	55	56.5705	50.2173	12.6224	40.5	43.948
Viridiplantae	8	52.7909	4.98784	51	50.7611	44.1106	3.9324	40.4	42.8688
Fungi	9	61.8728	5.53094	62	57.0658	44.6375	4.36266	40.7	48.0428
Porifera	10	59.9487	6.94149	54	58.3575
Placozoa	11	58.8844	5.52946	63	43.956
Ecdysozoa	13	68.6279	8.40242	71	68.4521	41.512	3.76941	39	41.5
Lophotrochozoa	12	75.6673	6.25995	76	77.9	42.2656	4.53138	41.5	44.4896
Echinodermata	14	64.3945	6.62175	69	58.4346	42.051	3.59196	39.7	43.0081
Cephalochordata	15	66.1171	6.91109	75.8	61.6	41.0636	4.03516	40.2	41.7
Tunicata	16	77.2005	6.14202	87.2	85	42.6122	3.73834	36.9	41.2
Agnatha	17	65.0106	7.26895	76	61.6813	43.4328	4.22351	39.5	44.5884
Chondrichthyes	18	61.4463	7.42857	67.5	57.7	43.4626	3.989	42.5	42.9
Actinopterygii	19	55.2648	6.83333	60	51.5663	42.7161	3.60355	45.4	42.4822
Actinistia/Dipnoi	20	57.6718	7.90523	58	53.2	45.342	5.49216	46.6	43.3
Amphibia	21	61.8588	8.33244	63	57.5625	43.3037	4.29804	41.6667	43.3604
Reptilia	22	58.4209	6.58697	63	57.463	42.9399	4.78675	44.2635	38.7037
Monotremata	23	64.6408	6.1328	63.4	63.8	42.1669	3.96235	43.2	42.4
Marsupialia	24	64.9371	6.05785	66	61.0764	41.591	3.89893	41.4159	38.4524
Cetartiodactyla	25	63.1103	6.02169	67	58.2	42.9646	4.04947	41.9406	37.9514
Carnivora	26	63.2029	6.7178	68	58.9221	41.5689	3.79141	39.9826	37.8472
Perissodactyla	27	62.5516	6.74454	63	59.2	41.9262	3.70347	40.6	41.8
Glires	28	64.1836	7.11385	67	59.0948	41.753	3.95287	40.6098	37.8676
Primates	29	62.0436	7.2761	61	58.3018	41.751	3.93728	41.286	37.7717

## Sheet: Figure 2
Figure 2	Aminoacylation assays for mt tRNA-Ala mutants by human mt AlaRS. [min^-1]
tRNA [µM]	mt Ala (WT)		G1:C72		G1		G1:C72/U62C/U68C		G2:C71		A3:U70		G5:C68		G73			mt Ala (WT)		A54/A58		U54/A58		A56/A57		C18		C18/A53		C19		A45		G46		C48		G46/G48			mt Ala (WT)		Chimera-1		mt Ala (ct Ala-SL)		ct Ala (mt Ala-SLV)		ct Ala (mt Ala-V)
0	0	0	0	0	0	0	0	0	0	0	0	0	0	0	0	0		0	0	0	0	0	0	0	0	0	0	0	0	0	0	0	0	0	0	0	0	0	0		0	0	0	0	0	0	0	0	0
0.5	0.266	0.2476	0.0614	0.062	0.274	0.276	0.2322	0.2406	0.228	0.24	0.2546	0.274	0.234	0.244	0.2788	0.2906		0.2652	0.2432	0.25	0.239	0.0242	0.0226	0.262	0.2554	0.2262	0.2376	0.2026	0.2156	0.2606	0.2404	0.265	0.2564	0.2036	0.2122	0.2398	0.2402	0.0046	0.0082		0.271	0.25	0.1954	0.1752	0.2924	0.2804	0.2148	0.216	0.125
1	0.464	0.4442	0.1	0.1022	0.436	0.442	0.3568	0.3688	0.448	0.48	0.428	0.436	0.388	0.3768	0.4664	0.4734		0.4658	0.4422	0.4204	0.4308	0.044	0.0416	0.4398	0.4606	0.4258	0.4424	0.3074	0.3198	0.4402	0.4514	0.4318	0.4506	0.3096	0.3308	0.3802	0.3606	0.0102	0.0098		0.47	0.45	0.27	0.2652	0.4642	0.4406	0.281	0.3002	0.1604
2	0.5148	0.5058	0.1382	0.142	0.5572	0.556	0.427	0.4574	0.5322	0.554	0.496	0.5088	0.4956	0.5186	0.5342	0.5264		0.515	0.504	0.4794	0.4666	0.071	0.0674	0.5016	0.4948	0.4654	0.4492	0.4032	0.3964	0.5018	0.5076		0.5426	0.44	0.4108	0.4412	0.4602	0.0148	0.011		0.5	0.518	0.2974	0.2802	0.5102	0.5092	0.3494	0.3616	0.2076
4	0.5238	0.522	0.183	0.195	0.6024	0.5722	0.48	0.488	0.552	0.564	0.548	0.562	0.5228	0.5386	0.5748	0.562		0.5232	0.535	0.4962	0.5126	0.0988	0.0926	0.5102	0.5064	0.4942	0.4962	0.455	0.4494	0.5076	0.5186	0.5698	0.5812	0.5704	0.5294	0.5406	0.5298	0.0198	0.0248		0.531	0.527	0.3524	0.3276	0.5306	0.5408	0.3806	0.3858	0.2574
8	0.5272	0.5482	0.234	0.244	0.5808	0.5892	0.4826	0.503	0.5542	0.56	0.574	0.5888	0.534	0.557	0.5844	0.5794		0.53	0.55	0.5574	0.5508	0.1348	0.1276	0.5116	0.5094	0.502	0.5126	0.5122	0.5254	0.5158	0.5206	0.619	0.5834	0.5772	0.624	0.5806	0.6022	0.036	0.0256		0.544	0.54	0.3848	0.3596	0.6	0.58	0.3924	0.4052	0.295
16
[truncated: 9 more columns]

## Sheet: Figure 3b and S4c
Figures 3b and S4c		Charging of mt tRNA-Ala mutants by human mt AlaRS. [µM]
Time [min]	mt Ala (WT)	mt Ala (WT)	mt Ala (WT)	mt Ala (WT)	mt Ala (WT)	mt Ala (WT)	mt Ala (WT)	U62C	U62C	U68C	U68C	U62C/U68C	U62C/U68C	C6U	C6U	U7C	U7C	C6U/U62C	C6U/U62C	C6U/U68C	C6U/U68C	U7C/U62C	U7C/U62C	U7C/U62C/U68C	U7C/U62C/U68C	U7C/A66G	U7C/A66G	C69U	C69U	C69U/U62C	C69U/U62C	C69U/U68C	C69U/U68C	C69U/U62C/U68C	C69U/U62C/U68C	A1G/U72C	A1G/U72C	A1G/U72C/U62C/U68C	A1G/U72C/U62C/U68C	C28U	C28U	C28U/G42A	C28U/G42A	C28U/U62C/U68C	C28U/U62C/U68C	A31G	A31G	A31G	A31G/U62C/U68C
0	0	0	0	0	0	0	0	0	0	0	0	0	0	0	0	0	0	0	0	0	0	0	0	0	0	0	0	0	0	0	0	0	0	0	0	0	0	0	0	0	0	0	0	0	0	0	0	0	0
1	0.693468	0.711737	0.669573	0.611487	0.648331	0.596056	0.656018	0.635059	0.674544	0.621654	0.599602	0.702154	0.853037	0.50955	0.5529	0.418223	0.416382	0.658543	0.637838	0.707556	0.743226	0.585369	0.482668	0.771525	0.783945	0.684478	0.554295	0.56756	0.587971	0.567441	0.613945	0.733512	0.729771	0.685773	0.696393	0.207851	0.20371	0.665438	0.628771	0.272687	0.268646	0.711954	0.688833	0.667555	0.69386	0.283348	0.316619	0.314488	0.467439
2	1.37701	1.2743	1.30594	1.28223	1.34583	1.23945	1.27882	1.19769	1.16858	1.12218	1.15661	1.35365	1.41783	0.986988	0.950581	0.692026	0.728447	1.2576	1.18694	1.32831	1.37107	0.966343	1.04316	1.41524	1.44427	1.31872	1.23158	1.0021	0.981704	1.20314	1.23719	1.43117	1.42809	1.30688	1.33969	0.370158	0.370645	1.55496	1.27051	0.53417	0.555656	1.34833	1.33867	1.35597	1.286	0.515435	0.576774	0.576226	0.88101
4	2.19207	2.15618	2.17357	2.16397	2.18542	2.14618	2.18978	2.11597	2.11741	1.92861	1.91169	2.15881	2.12807	1.32498	1.31137	1.0304	0.992778	1.98495	2.01457	2.2706	2.28089	1.71466	1.78367	2.29717	2.343	2.21936	2.15514	1.20871	1.2101	2.01455	2.09622	2.30854	2.28733	2.25611	2.3138	0.652157	0.640552	2.23822	2.06631	0.970553	0.957046	2.34557	2.38312	2.30524	2.2297	0.840184	0.956392	0.967789	1.26939
6	2.43456	2.48837	2.44072	2.38063	2.53469	2.41056	2.44585	2.44984	2.401	2.16809	2.08041	2.54599	2.49614	1.48573	1.37996	1.05979	1.03247	2.24833	2.26857	2.52923	2.50057	1.83717	1.92476	2.74339	2.73321	2.32813	2.50183	1.28064	1.23441	2.21556	2.36679	2.60155	2.63677	2.58601	2.6565	0.857043	0.830669	2.4344	2.153	1.03573	1.11324	2.81436	2.70409	2.66472	2.48775	0.959416	1.13711	1.16104	1.51408
10	2.60947	2.60927	2.57936	2.53231	2.65096	2.55286	2.57829	2.49758	2.60309	2.26183	2.21334	2.56776	2.61023	1.5563	1.5071	1.14302	1.08425	2.57053	2.42773	2.75117	2.60745	1.93635	1.98229	2.89401	2.94561	2.72616	2.76638	1.38571	1.41177	2.38443	2.46207	2.86006	2.78245	2.68482	2.77131	1.03517	1.00777	2.52028	2.43309	1.17144	1.22993	2.92751	2.83736	2.85323	2.68026	1.1132	1.26992	1.29604	1.6093
20	2.64224	2.68127	2.68874	2.60539	2.73188	2.66973	2.66812	2.52793	2.56759	2.34879	2.23654	2.76588	2.68733	1.5876	1.51664	1.17105	1.1059	2.70246	2.61721	2.86369	2.74267	1.93924	2.11073	2.95683	3.07515	2.86259	2.94205	1.41219	1.47837	2.42849	2.60309	3.00189	2.76877	2.78359	2.80425	1.06104	1.03087	2.57829	2.48263	1.26799	1.2404	3.02881	2.92894	2.8776	2.67048	1.24421	1.2903	1.30606	1.68538
30		2.7194	2.71389	2.69439	2.73211	2.67145	2.73285	2.59682	2.63456	2.36022	2.22585	2.80477	2.7066	1.59322	1.54987	1.17971	1.10583	2.75499	2.60751	2.83711	2.80523	1.94137	2.03725	2.96091	3.12856	2.95616	3.03277	1.38486	1.54849	2.42036	2.59514	3.04668	2.81029	2.70601	2.84967	1.08938	1.02406	2.59169	2.50461	1.21721	1.27124	3.07608	2.84722	2.937	2.81984	1.26245	1.36656	1.33928	1.66524
[truncated: 11 more columns]

## Sheet: Figure 4e
Figure 4e	Charging of mt tRNA-Ala by mutant variants of human mt AlaRS. [µM]
Time [min]	AARS2 (WT)	AARS2 (WT)	AARS2 (WT)	G825A	G825A	G825A	W955D	W955D	W955D	W955A	W955A	W955A	M343A/S344A	M343A/S344A	M343A/S344A	D445A	D445A	D445A	R822A/K826A	R822A/K826A	R822A/K826A	R853A/R860A	R853A/R860A	R853A/R860A
0	0	0	0	0	0	0	0	0	0	0	0	0	0	0	0	0	0	0	0	0	0	0	0	0
1	0.305839	0.316048	0.335469	0.049057	0.0427277	0.0682165	0.701827	0.776023	0.752314	0.125827	0.113731	0.112008	0.273083	0.297716	0.209433	0.264786	0.282777	0.348484	0.00890035	0.0111015	0.0194761	0.0149424	0.0161249	0.00460857
2	0.610814	0.64896	0.638685	0.0798603	0.0686202	0.119534	0.933512	0.995636	0.905901	0.262542	0.261442	0.239292	0.615868	0.657356	0.562957	0.560603	0.655461	0.651347	0.0257587	0.0271603	0.0180451	0.0185733	0.0250949	0.0195864
4	0.951353	0.931208	0.909058	0.173445	0.223318	0.18896	1.08876	1.1074	1.06598	0.498639	0.473866	0.510206	0.989542	0.976051	0.845308	0.951848	0.976595	0.969639	0.0499467	0.0439172	0.0672589	0.0372513	0.0495964	0.0622156
6	1.02929	1.0437	0.98812	0.221327	0.228953	0.221859	1.10891	1.02287	1.10631	0.638086	0.65027	0.648031	0.988145	1.01801	1.00252	0.999738	0.923439	1.0443	0.110748	0.0897196	0.0789865	0.0856745	0.110501	0.0889593
10	1.09606	1.06101	1.06099	0.334134	0.366954	0.361471	1.0972	1.03282	1.11512	0.836435	0.833449	0.826843	1.07122	1.04314	1.04109	1.06798	1.04347	1.06514	0.223905	0.210579	0.148898	0.229234	0.166624	0.220897
20	1.12323	1.04042	1.07361	0.509585	0.579486	0.537715	1.14336	1.05158	1.13243	1.01339	0.985412	1.04789	1.10231	1.0969	1.07418	1.03147	1.10584	1.10067	0.430777	0.380174	0.339296	0.347691	0.415933	0.367952
30	1.08894	1.06623	1.06473	0.63902	0.573264	0.674182	1.14495	1.04657	1.14639	1.02272	1.01016	1.06437	1.12943	1.0991	1.02465	1.04616	1.0598	1.13585	0.488402	0.45181	0.483657	0.481823	0.491566	0.476079

## Sheet: Figure 5c
Figures 5c	Charging of mt tRNA-Asp variants by human mt AlaRS. [min^-1]
tRNA [µM]	mt Asp (WT)		mt Asp (mt Ala-V)		mt Asp (mt Ala-SL)		mt Asp (m tAla-SLV)		mt Asp (proto-1)		mt Asp (proto-2)
0	0	0	0	0	0	0	0	0	0	0	0	0
0.5	0.0014	0.002	0.0018	0.005	0.003	0	0.1744	0.1654	0.0616	0.0668	0.0696	0.0806
1	0.003	0.0018	0.002	0.009	0.002	0.001	0.2546	0.2352	0.1394	0.1252	0.1004	0.109
2	0.0022	0.0026	0.012	0.0142	0.005	0.006	0.2856	0.2694	0.1504	0.16	0.1302	0.1396
4	0.008	0.006	0.0192	0.0172	0.0058	0.0042	0.3658	0.3348	0.1798	0.1998	0.1646	0.1472
8	0.013	0.009	0.0312	0.0346	0.006	0.0088	0.42	0.3872	0.1986	0.216	0.1954	0.1684
